# Supplementary material for: Nitrogen Supplementation Modulates Morphological, Biochemical, Yield and Quality Attributes of Peppermint
Source: Plants (Basel). 2023 Feb 10;12(4):809. doi: 10.3390/plants12040809 (PMC9962011; doi:10.3390/plants12040809)
Supplement: Supplementary file 1 [file plants-12-00809-s001.zip]

Archive with 1 entries (1 files):
- plants-2201665-supplementary.pdf
